# Supplementary material for: Jointly exploring client drift and catastrophic forgetting in dynamic learning
Source: Sci Rep. 2025 Feb 18;15:5857. doi: 10.1038/s41598-025-89873-6 (PMC11836390; doi:10.1038/s41598-025-89873-6)
Supplement: Supplementary file 1 — Supplementary Information 1. [file 41598_2025_89873_MOESM1_ESM.xlsx]

## Sheet: CelebA (Dice)
Seed 1
Shift Strength (CF)/Perc. Shifted (CD)	0	0.1	0.2	0.3	0.4	0.5	0.6	0.7	0.8	0.9	1
0	0.8578	0.8526	0.8524	0.8506	0.8532	0.8582	0.8527	0.8548	0.847	0.8452	0.8458
1	0.8604	0.858	0.8602	0.8605	0.8646	0.8649	0.8689	0.8606	0.8686	0.852	0.8476
2	0.8602	0.8645	0.8534	0.8586	0.8594	0.8595	0.8621	0.8615	0.8667	0.8554	0.8486
3	0.8592	0.8529	0.8587	0.8582	0.863	0.8651	0.8602	0.8635	0.8619	0.8519	0.8467
4	0.8517	0.8558	0.8593	0.8571	0.8525	0.8632	0.861	0.8646	0.8606	0.8543	0.8381
5	0.8513	0.8522	0.8516	0.8609	0.855	0.8595	0.8531	0.8602	0.8638	0.8448	0.8374
Seed 2
Shift Strength (CF)/Perc. Shifted (CD)	0	0.1	0.2	0.3	0.4	0.5	0.6	0.7	0.8	0.9	1
0	0.8629	0.8611	0.8615	0.8606	0.8558	0.8551	0.8547	0.8554	0.8599	0.8503	0.8299
1	0.8596	0.8647	0.8678	0.8629	0.8645	0.861	0.8591	0.8625	0.8706	0.8666	0.8457
2	0.8654	0.8623	0.8626	0.8592	0.8634	0.8668	0.8635	0.8656	0.8767	0.8613	0.8375
3	0.8587	0.8579	0.8699	0.8661	0.8588	0.8563	0.8604	0.8637	0.8715	0.8555	0.8469
4	0.8628	0.8697	0.8653	0.8547	0.8542	0.8619	0.8605	0.8701	0.8711	0.8602	0.8465
5	0.8639	0.8609	0.8595	0.8611	0.8527	0.8563	0.8608	0.8651	0.8745	0.8582	0.8393
Seed 3
Shift Strength (CF)/Perc. Shifted (CD)	0	0.1	0.2	0.3	0.4	0.5	0.6	0.7	0.8	0.9	1
0	0.8486	0.8519	0.8473	0.8437	0.8443	0.8562	0.8467	0.8433	0.8462	0.8333	0.8273
1	0.8407	0.8492	0.854	0.8475	0.8534	0.8593	0.8494	0.8548	0.8563	0.8447	0.8461
2	0.8405	0.8473	0.8482	0.8473	0.848	0.856	0.8475	0.848	0.8476	0.8521	0.8504
3	0.8395	0.8482	0.8523	0.8519	0.8529	0.8539	0.848	0.8493	0.8497	0.8524	0.8495
4	0.8414	0.8523	0.8506	0.8537	0.8545	0.8581	0.8551	0.8551	0.8486	0.8486	0.8524
5	0.834	0.8501	0.8462	0.8506	0.8516	0.8536	0.8559	0.8475	0.8491	0.8551	0.8514
Seed 4
Shift Strength (CF)/Perc. Shifted (CD)	0	0.1	0.2	0.3	0.4	0.5	0.6	0.7	0.8	0.9	1
0	0.8693	0.8721	0.8671	0.8705	0.8651	0.8652	0.8662	0.8597	0.8646	0.8538	0.8502
1	0.8742	0.8703	0.8656	0.8685	0.869	0.8721	0.8731	0.8654	0.8713	0.8666	0.8678
2	0.8681	0.8674	0.8626	0.8686	0.8656	0.8682	0.8688	0.872	0.8723	0.8702	0.8687
3	0.8653	0.8663	0.8621	0.8709	0.8706	0.8705	0.8731	0.8715	0.8777	0.8685	0.8661
4	0.8593	0.8712	0.8658	0.8678	0.8648	0.8752	0.8694	0.8695	0.8749	0.8699	0.8725
5	0.8649	0.8737	0.8682	0.8693	0.8644	0.8737	0.8757	0.8656	0.8709	0.8695	0.8719
Seed 5
Shift Strength (CF)/Perc. Shifted (CD)	0	0.1	0.2	0.3	0.4	0.5	0.6	0.7	0.8	0.9	1
0	0.8572	0.8561	0.8571	0.8484	0.846	0.8528	0.8536	0.8487	0.8426	0.841	0.8318
1	0.8623	0.8694	0.8686	0.8651	0.8615	0.8691	0.866	0.8682	0.8586	0.8634	0.8484
2	0.8543	0.8664	0.8637	0.8613	0.8491	0.8665	0.8543	0.8742	0.8534	0.8514	0.846
3	0.8571	0.8612	0.8653	0.857	0.8556	0.8683	0.8645	0.8704	0.8643	0.8595	0.8438
4	0.8607	0.8607	0.8622	0.864	0.8517	0.8582	0.8646	0.8659	0.8684	0.8588	0.8523
5	0.8581	0.8531	0.8538	0.8554	0.8464	0.8569	0.8582	0.8669	0.8609	0.862	0.8495
Seed 6
Shift Strength (CF)/Perc. Shifted (CD)	0	0.1	0.2	0.3	0.4	0.5	0.6	0.7	0.8	0.9	1
0	0.8675	0.8579	0.862	0.8514	0.8523	0.8484	0.8526	0.8371	0.8407	0.8353	0.8277
1	0.8655	0.863	0.8598	0.8536	0.8581	0.8623	0.8618	0.8515	0.8381	0.8416	0.8397
2	0.8681	0.8628	0.8635	0.853	0.8567	0.8565	0.8501	0.8431	0.8443	0.843	0.8432
3	0.865	0.8681	0.8589	0.8536	0.8564	0.8609	0.8548	0.8463	0.8477	0.8456	0.8423
4	0.8691	0.8616	0.8613	0.853	0.8558	0.8517	0.8562	0.8497	0.8476	0.8387	0.8363
5	0.862	0.8656	0.8629	0.8504	0.8528	0.8583	0.8548	0.8519	0.8418	0.841	0.8427
Seed 7
Shift Strength (CF)/Perc. Shifted (CD)	0	0.1	0.2	0.3	0.4	0.5	0.6	0.7	0.8	0.9	1
0	0.856	0.8509	0.842	0.8468	0.8414	0.8381	0.8259	0.8324	0.838	0.8325	0.822
1	0.8506	0.8482	0.8533	0.8591	0.8447	0.853	0.8403	0.8489	0.8514	0.8364	0.8317
2	0.8455	0.85	0.8523	0.8529	0.8492	0.8567	0.846	0.8523	0.8479	0.8444	0.8267
3	0.8478	0.8523	0.8463	0.8485	0.8524	0.8506	0.8437	0.8444	0.8463	0.8407	0.8351
4	0.8375	0.8534	0.8501	0.8519	0.8502	0.8527	0.846	0.8451	0.8452	0.8421	0.8312
5	0.8293	0.8485	0.8483	0.8502	0.8504	0.849	0.8429	0.843	0.8394	0.8387	0.8333
Seed 8
Shift Strength (CF)/Perc. Shifted (CD)	0	0.1	0.2	0.3	0.4	0.5	0.6	0.7	0.8	0.9	1
0	0.8677	0.8624	0.8676	0.8576	0.8636	0.8761	0.8671	0.8755	0.858	0.8439	0.8333
1	0.8633	0.8668	0.8692	0.8604	0.861	0.874	0.8683	0.8718	0.8632	0.8551	0.8317
2	0.8638	0.8578	0.8657	0.8638	0.8627	0.8755	0.8669	0.8685	0.8626	0.85	0.8333
3	0.8596	0.8601	0.8637	0.863	0.869	0.8751	0.8673	0.8625	0.8656	0.8494	0.8341
4	0.8559	0.8582	0.864	0.8636	0.8582	0.8745	0.8619	0.8615	0.8617	0.8473	0.8312
5	0.8463	0.8616	0.8685	0.8663	0.8628	0.8672	0.8667	0.8653	0.8615	0.8492	0.8361
Seed 9
Shift Strength (CF)/Perc. Shifted (CD)	0	0.1	0.2	0.3	0.4	0.5	0.6	0.7	0.8	0.9	1
0	0.8673	0.8584	0.8544	0.8511	0.8584	0.8542	0.8567	0.8484	0.8481	0.8376	0.8096
1	0.8545	0.8614	0.8596	0.8612	0.8701	0.8632	0.8624	0.8537	0.8568	0.8558	0.8209
2	0.8522	0.8571	0.8571	0.8569	0.8617	0.863	0.8632	0.8569	0.8582	0.8484	0.821
3	0.8484	0.8545	0.8593	0.8521	0.8615	0.8601	0.8633	0.8581	0.847	0.8361	0.826
4	0.8454	0.855	0.8531	0.8514	0.8493	0.8607	0.8604	0.8563	0.8499	0.8409	0.8328
5	0.8368	0.8471	0.8505	0.8442	0.8506	0.8536	0.8579	0.8494	0.8521	0.8402	0.8245
Seed 10
Shift Strength (CF)/Perc. Shifted (CD)	0	0.1	0.2	0.3	0.4	0.5	0.6	0.7	0.8	0.9	1
0	0.8448	0.8387	0.8512	0.8441	0.8498	0.8449	0.8452	0.8436	0.8381	0.8285	0.8247
1	0.8491	0.845	0.8558	0.8513	0.8552	0.8552	0.8535	0.8497	0.8443	0.8381	0.8305
2	0.8459	0.8445	0.8487	0.8469	0.8497	0.8494	0.8536	0.8419	0.8446	0.8373	0.8269
3	0.8523	0.8462	0.8538	0.8483	0.8516	0.8501	0.8524	0.8487	0.8468	0.8463	0.8388
4	0.8442	0.8449	0.8498	0.8421	0.8482	0.8475	0.8493	0.8453	0.8438	0.8426	0.8346
5	0.8357	0.8374	0.8455	0.8445	0.8515	0.8503	0.8476	0.8447	0.8389	0.8385	0.8358

## Sheet: CelebA_Rehearsal (Dice)
Seed 1
Shift Strength (CF)/Perc. Shifted (CD)	0	0.1	0.2	0.3	0.4	0.5	0.6	0.7	0.8	0.9	1
0	0.8611	0.8485	0.8444	0.8506	0.8524	0.8475	0.848	0.8508	0.8448	0.8414	0.8411
1	0.8702	0.8598	0.8572	0.857	0.8636	0.8632	0.8606	0.8611	0.8596	0.8569	0.8576
2	0.8624	0.8545	0.8575	0.8624	0.853	0.8572	0.8591	0.8596	0.8586	0.8617	0.8603
3	0.8612	0.8581	0.8514	0.8544	0.8578	0.8622	0.8594	0.8572	0.8571	0.8531	0.8559
4	0.8635	0.8566	0.8513	0.8525	0.8606	0.862	0.8558	0.8583	0.8573	0.8551	0.8581
5	0.8617	0.8566	0.8527	0.8508	0.8564	0.8599	0.8579	0.8551	0.8612	0.856	0.8522
Seed 2
Shift Strength (CF)/Perc. Shifted (CD)	0	0.1	0.2	0.3	0.4	0.5	0.6	0.7	0.8	0.9	1
0	0.8576	0.8637	0.8605	0.858	0.861	0.861	0.8618	0.8531	0.8655	0.8585	0.8448
1	0.8606	0.8636	0.8614	0.8694	0.8671	0.8691	0.8655	0.8637	0.8719	0.8717	0.8576
2	0.8579	0.867	0.8672	0.8645	0.8706	0.8704	0.8635	0.8659	0.869	0.8724	0.8669
3	0.8602	0.8617	0.8661	0.8668	0.8671	0.8669	0.8614	0.8702	0.8741	0.869	0.8603
4	0.862	0.8676	0.8692	0.865	0.8677	0.8691	0.8644	0.872	0.8703	0.8692	0.8588
5	0.8618	0.8669	0.866	0.8684	0.867	0.8687	0.8654	0.8682	0.8743	0.8736	0.8656
Seed 3
Shift Strength (CF)/Perc. Shifted (CD)	0	0.1	0.2	0.3	0.4	0.5	0.6	0.7	0.8	0.9	1
0	0.8476	0.8447	0.8487	0.8435	0.8401	0.8466	0.8435	0.8495	0.8441	0.8441	0.8395
1	0.8464	0.8519	0.8576	0.8503	0.8538	0.8615	0.8585	0.8602	0.8498	0.855	0.856
2	0.8492	0.8488	0.8535	0.8526	0.8565	0.857	0.8519	0.8558	0.8531	0.8579	0.8551
3	0.8507	0.8544	0.8551	0.8595	0.8534	0.8606	0.8513	0.8561	0.8488	0.8528	0.8541
4	0.8531	0.8582	0.8565	0.8552	0.8549	0.8575	0.8499	0.8564	0.8529	0.8542	0.8512
5	0.8516	0.8548	0.8584	0.8527	0.8523	0.8541	0.8536	0.8571	0.8556	0.8608	0.8607
Seed 4
Shift Strength (CF)/Perc. Shifted (CD)	0	0.1	0.2	0.3	0.4	0.5	0.6	0.7	0.8	0.9	1
0	0.8733	0.8776	0.8776	0.8695	0.8695	0.8699	0.8629	0.8663	0.8569	0.8548	0.8529
1	0.8754	0.8784	0.8738	0.8728	0.8816	0.8782	0.8725	0.873	0.8632	0.8679	0.8667
2	0.8741	0.8682	0.8617	0.8713	0.8743	0.8759	0.8743	0.869	0.8757	0.8699	0.8635
3	0.8691	0.8734	0.8732	0.8743	0.8806	0.8816	0.8761	0.8714	0.8701	0.8663	0.8598
4	0.8722	0.8768	0.8725	0.8784	0.8779	0.8763	0.8688	0.8683	0.8694	0.863	0.868
5	0.8698	0.8723	0.872	0.8784	0.8734	0.8817	0.8679	0.8693	0.8633	0.8677	0.8656
Seed 5
Shift Strength (CF)/Perc. Shifted (CD)	0	0.1	0.2	0.3	0.4	0.5	0.6	0.7	0.8	0.9	1
0	0.8565	0.8567	0.8539	0.8518	0.8593	0.8565	0.8529	0.8504	0.8509	0.8504	0.8544
1	0.8647	0.8647	0.8737	0.8663	0.8659	0.8649	0.8654	0.8729	0.867	0.8648	0.8599
2	0.8627	0.8649	0.8654	0.8626	0.861	0.8693	0.8712	0.8754	0.8617	0.8599	0.8594
3	0.8624	0.8666	0.8647	0.8622	0.8625	0.8677	0.8662	0.8623	0.8609	0.8624	0.8643
4	0.862	0.8614	0.8693	0.8601	0.8559	0.8675	0.8623	0.8714	0.864	0.8602	0.8639
5	0.867	0.864	0.8653	0.8637	0.8627	0.8702	0.8633	0.8668	0.8637	0.8616	0.8549
Seed 6
Shift Strength (CF)/Perc. Shifted (CD)	0	0.1	0.2	0.3	0.4	0.5	0.6	0.7	0.8	0.9	1
0	0.8661	0.8634	0.8654	0.8603	0.8614	0.8576	0.8525	0.8533	0.8429	0.8414	0.841
1	0.8647	0.8634	0.8635	0.8579	0.8659	0.8649	0.86	0.8539	0.8477	0.8548	0.8529
2	0.8715	0.8665	0.8634	0.8582	0.863	0.8665	0.855	0.8518	0.8517	0.8502	0.8509
3	0.8738	0.8669	0.8698	0.8615	0.8687	0.8663	0.8675	0.8507	0.849	0.8491	0.8549
4	0.8683	0.8669	0.8664	0.8605	0.8656	0.8664	0.8587	0.8541	0.8512	0.8529	0.855
5	0.8664	0.8657	0.8648	0.8614	0.8571	0.8631	0.8524	0.852	0.8462	0.8495	0.8507
Seed 7
Shift Strength (CF)/Perc. Shifted (CD)	0	0.1	0.2	0.3	0.4	0.5	0.6	0.7	0.8	0.9	1
0	0.8603	0.8535	0.8388	0.8447	0.8419	0.8436	0.8403	0.8456	0.8443	0.8398	0.8272
1	0.862	0.8617	0.8551	0.8537	0.8537	0.8575	0.8601	0.8578	0.8529	0.8431	0.8351
2	0.8583	0.8541	0.851	0.8576	0.8587	0.8575	0.8523	0.8528	0.857	0.8513	0.8411
3	0.8594	0.851	0.8506	0.8564	0.8502	0.8535	0.8526	0.8475	0.8514	0.8438	0.8403
4	0.8558	0.8535	0.8475	0.8526	0.8461	0.8519	0.8522	0.8562	0.8563	0.845	0.8365
5	0.8535	0.859	0.8459	0.8507	0.85	0.8525	0.8444	0.8462	0.8479	0.8424	0.8362
Seed 8
Shift Strength (CF)/Perc. Shifted (CD)	0	0.1	0.2	0.3	0.4	0.5	0.6	0.7	0.8	0.9	1
0	0.8623	0.8608	0.8628	0.863	0.8576	0.8738	0.8734	0.8715	0.8639	0.8598	0.8596
1	0.868	0.8597	0.8656	0.869	0.8617	0.871	0.8754	0.8708	0.8601	0.8571	0.8552
2	0.8606	0.8549	0.8665	0.8643	0.8604	0.8647	0.8658	0.8696	0.8635	0.8672	0.8558
3	0.8643	0.8607	0.8665	0.8672	0.8667	0.8668	0.8657	0.8657	0.8604	0.8545	0.8534
4	0.866	0.8622	0.8646	0.8627	0.864	0.8691	0.8598	0.869	0.8636	0.8517	0.8567
5	0.8635	0.8622	0.8631	0.8688	0.869	0.8698	0.8682	0.8675	0.8546	0.8575	0.8583
Seed 9
Shift Strength (CF)/Perc. Shifted (CD)	0	0.1	0.2	0.3	0.4	0.5	0.6	0.7	0.8	0.9	1
0	0.8638	0.8644	0.8609	0.8571	0.8552	0.8549	0.8609	0.8563	0.856	0.8518	0.8516
1	0.8634	0.8702	0.8715	0.8701	0.8707	0.872	0.8719	0.8682	0.8643	0.8743	0.8765
2	0.8587	0.8693	0.8714	0.8702	0.8702	0.8716	0.8729	0.8672	0.8678	0.868	0.8668
3	0.8525	0.8597	0.8688	0.8649	0.8726	0.8678	0.8721	0.8677	0.8672	0.8702	0.8716
4	0.8597	0.8637	0.8647	0.8685	0.8662	0.8702	0.8682	0.8743	0.8639	0.8696	0.869
5	0.8597	0.864	0.8628	0.8603	0.8682	0.8637	0.864	0.8636	0.8541	0.857	0.8605
Seed 10
Shift Strength (CF)/Perc. Shifted (CD)	0	0.1	0.2	0.3	0.4	0.5	0.6	0.7	0.8	0.9	1
0	0.8493	0.836	0.8405	0.8373	0.8416	0.8453	0.8483	0.8421	0.8425	0.8328	0.838
1	0.8508	0.8427	0.8472	0.8448	0.8463	0.8467	0.8501	0.8434	0.8532	0.8486	0.8436
2	0.8435	0.8439	0.8409	0.8492	0.847	0.8451	0.8467	0.8493	0.8575	0.848	0.8453
3	0.852	0.8498	0.8534	0.8478	0.8509	0.8449	0.8507	0.8454	0.8541	0.8486	0.849
4	0.8474	0.8491	0.8459	0.8417	0.8433	0.8456	0.8437	0.8432	0.8484	0.8422	0.8408
5	0.8463	0.8462	0.8459	0.8405	0.8462	0.8395	0.8403	0.8427	0.8453	0.842	0.846

## Sheet: PESO (Accuracy)
Seed 1
Shift Strength (CF)/Perc. Shifted (CD)	0	0.1	0.2	0.3	0.4	0.5	0.6	0.7	0.8	0.9	1
0	0.75181	0.74655	0.74472	0.72161	0.71755	0.71168	0.71423	0.70791	0.70817	0.6898	0.65996
0.1	0.7355
0.2	0.72696
0.3	0.72665
0.4	0.71726
0.5	0.70333
0.6	0.69174
0.7	0.67649
0.8	0.65727
0.9	0.60105
1	0.58349
Seed 2
Shift Strength (CF)/Perc. Shifted (CD)	0	0.1	0.2	0.3	0.4	0.5	0.6	0.7	0.8	0.9	1
0	0.75513	0.75401	0.75082	0.73053	0.73244	0.72472	0.72244	0.72139	0.71381	0.68524	0.66973
0.1	0.7335
0.2	0.72714
0.3	0.71886
0.4	0.71142
0.5	0.69924
0.6	0.68273
0.7	0.66554
0.8	0.6195
0.9	0.60694
1	0.60269
Seed 3
Shift Strength (CF)/Perc. Shifted (CD)	0	0.1	0.2	0.3	0.4	0.5	0.6	0.7	0.8	0.9	1
0	0.75584	0.74678	0.74367	0.72386	0.72029	0.7161	0.72085	0.71648	0.71571	0.69469	0.66388
0.1	0.73876
0.2	0.7305
0.3	0.73095
0.4	0.72523
0.5	0.7179
0.6	0.71384
0.7	0.70088
0.8	0.67877
0.9	0.67663
1	0.64868
